# Supplementary material for: Inpatient gradual diagnostics and its relevance for determining treatment strategies in lumbar back pain
Source: BMC Musculoskelet Disord. 2016 Jul 12;17:275. doi: 10.1186/s12891-016-1153-1 (PMC4941012; doi:10.1186/s12891-016-1153-1)
Supplement: Additional file 2: Online resource 2. — Original data set describing evaluation results before and after IGD. (XLSX 36 kb) [file 12891_2016_1153_MOESM2_ESM.xlsx]

## Sheet: Blatt1
ID	Pre-inpatient gradual diagnostics	Post-inpatient gradual diagnostics
1	LF L3-5, TLIF L3-5	LF L3-S1, TLIF L4-S1
2	Dec L4/5	LF L4/5, TLIF L4/5
3	LF L4/5, TLIF L4/5	LF L4/5, TLIF L4/5
4	LF L4/5	no surgery
5	dorsal reinstrumentation of LF L4/5 with cage-revision (ALIF)	dorsal reinstrumentation of LF L4/5 with cage-revision (ALIF)
6	LF L3-5, TLIF L3/4	LF L3-S1, TLIF L3/4, L5/S1
7	LF L2-L5, TLIF L3-5	LF L2-5, TLIF L3-5
8	no surgery	no surgery
9	cage revision L5/S1	cage revision L5/S1
10	no surgery	no surgery
11	LF L2-S1, TLIF L3/4 and L5/S1	LF L2-S1, TLIF L3/4 and L5/S1
12	removal os metal implants sacroiliac joint	removal of metal implants from the sacroiliac joint and lumbar fusion of L5/S1
13	LF L2-S1, TLIF L3/4 and L4/5	LF L2-S1, TLIF L3/4 and L4/5
14	no surgery	cranial adjacent segment instrumentation to L2 with Dec L2/3 and L3/4
15	no surgery	no surgery
16	LF L4/5, TLIF L4/5	LF L4/5, TLIF L4/5
17	no surgery	no surgery
18	LF L2-L5, TLIF L3-5	LF L2-5, TLIF L3-5
19	LF L3-5, TLIF L3-5	LF L3-5, TLIF L3-5
20	no surgery	no surgery
21	LF L4/5, TLIF L4/5	LF L4/5, TLIF L4/5
22	no surgery	no surgery
23	LF L5/S1, TLIF L5/S1	no surgery
24	no surgery	no surgery
25	Dec L3/4, L4/5	Dec L3/4, L4/5
26	LF L4-S1, TLIF L5/S1	LF L4-S1, TLIF L5/S1
27	LF L4/5, TLIF L4/5	LF L4/5, TLIF L4/5
28	LF L4/5, TLIF L4/5	no surgery (total hip arthroplasty due to predominant osteoarthritis of the hip)
29	LF L1-5, TLIF L3-5, Nukleotomie and Decompression L1/2	LF L1-5, TLIF L3-5, nucleotomy and Dec L1/2
30	LF L4-S1, TLIF L4-S1	LF L4-S1, TLIF L4-S1
31	no surgery	LF L4-S1, TLIF L5/S1
32	caudal adjacent segment instrumentation L5/S1 with TLIF L5/S1	caudal adjacent segment instrumentation L5/S1 with TLIF L5/S1
33	no surgery	LF L4-S1, TLIF L4-S1
34	Dec L3-5	LF L3-5, TLIF L3-5
35	LF L3-S1, TLIF L4-S1, Decompression L3/4	LF L3-S1, TLIF L4-S1, Decompression L3/4
36	no surgery	no surgery
37	LF L3-5, TLIF L3/4	no surgery (total hip arthroplasty due to predominant osteoarthritis of the hip)
38	Dec L3-5	LF L3-S1, TLIF L3-S1
39	no surgery	no surgery
40	no surgery	dorsal reinstrumentation L5/S1, TLIF L5/S1
41	no surgery	Dec L4/5
42	LF L4/5, TLIF L4/5	Dec L4/5
43	no surgery	no surgery
44	no surgery	no surgery
45	LF L1-S1, TLIF L2-S1	no surgery
46	LF L4/5, TLIF L4/5	LF L4/5, TLIF L4/5
47	no surgery	no surgery
48	LF L4/5, TLIF L4/5	LF L4-S1, TLIF L4-S1
49	LF L4-S1, TLIF L4-S1	LF L4-S1, TLIF L4-S1
50	no surgery	no surgery
51	LF L2-S1, TLIF L2-S1	LF L2-S1, TLIF L2-S1
52	Dec L4/5	Dec L4/5
53	no surgery	no surgery
54	LF L3-5, TLIF L3-5	LF L3-5, TLIF L3-5
55	no surgery	Dec L4/5
56	LF L4-S1, TLIF L4-S1	LF L4-S1, TLIF L4-S1
57	LF L2-5, TLIF L2-5	LF L1-S1, TLIF L2-S1
58	LF L4-S1, TLIF L4-S1	LF L4-S1, TLIF L4-S1
59	LF L3-S1, TLIF L4/S1	LF L3-S1, TLIF L3-S1
60	LF L5/S1, TLIF L5/S1	no surgery
61	LF L4-S1, TLIF L4-S1	LF L4-S1, TLIF L4-S1
62	LF L3-S1, TLIF L3-5	LF L4/5, TLIF L4/5
63	LF L4/5, TLIF L4/5	LF L3-5, TLIF L3-5
64	no surgery	no surgery
65	LF L3-5, TLIF L3-5	no surgery
66	no surgery	no surgery
67	no surgery	no surgery
68	LF L3/4, TLIF L3/4	no surgery
69	no surgery	LF L5/S1, TLIF L5/S1
70	LF L2-4, TLIF L2-4	no surgery
71	LF L3/4, TLIF L3/4	LF L3-5, TLIF L3-5
72	Dec L3-5	LF L3-5, TLIF L3-5
73	Dec L3-5	Dec L3-5
74	no surgery	no surgery
75	LF L4/5, TLIF L4/5	LF L4/5, TLIF L4/5
76	LF L5/S1, TLIF L5/S1	LF L5/S1, TLIF L5/S1
77	no surgery	no surgery
78	LF L4/5, TLIF L4/5	no surgery
79	no surgery	no surgery
80	LF L5/S1, TLIF L5/S1	no surgery
81	LF L4/5, TLIF L4/5	no surgery
82	LF L4-S1, TLIF L4-S1	no surgery
83	no surgery	no surgery
84	Dec L2-4	no surgery
85	LF L4-S1, TLIF L4-S1	LF L4-S1, TLIF L4-S1
86	Dec L4/5	Dec L4/5
87	LF L4-S1, TLIF L4-S1	LF L4-S1, TLIF L4-S1
88	LF L5/S1, TLIF L5/S1	LF L4-S1, TLIF L4-S1
89	LF L4-S1, TLIF L4-S1	no surgery
90	LF L1/2, TLIF L1/2	LF Th12-L2, TLIF L1/2, Dec Th12/L1
91	cranial adjacent segment instrumentation L3/4, TLIF L3/4	no surgery
92	no surgery	caudal adjacent segment instrumentation L3-5, TLIF L3-5
93	LF L3-S1, TLIF L3-S1	LF L3-S1, TLIF L3-S1
94	LF L2-S1, TLIF L2-S1	LF L2-S1, TLIF L2-S1
95	LF L1-5, TLIF L2/3, 4/5	LF L1-5, TLIF L2/3, 4/5
96	LF L5/S1, TLIF L5/S1	LF L5/S1, TLIF L5/S1
97	LF L4-S1, TLIF L4-S1	LF L4-S1, TLIF L4-S1
98	Dec L3/4	LF L3/4, TLIF L3/4
99	LF L3/4, TLIF L3/4	LF L3/4, TLIF L3/4
100	LF L4-S1, TLIF L4-S1	LF L4-S1, TLIF L4-S1
101	no surgery	no surgery
102	LF L5/S1, TLIF L5/S1	LF L4-S1, TLIF L4-S1
103	no surgery	no surgery
104	cranial adjacent segment intstrumentation B10-L1	cranial adjacent segment intstrumentation B10-L1
105	LF L2-5, TLIF L2/3 and L4/5	LF L2-S1, TLIF L2-S1
106	no surgery	no surgery
107	no surgery	no surgery
108	LF L4-S1, TLIF L4-S1	LF L4-S1, TLIF L4-S1
109	LF L3-S1, TLIF L3-S1	LF L3-S1, TLIF L3-S1
110	caudal adjacent segment instrumentation L3-S1, TLIF L4-S1	caudal adjacent segment instrumentation L3-S1, TLIF L4-S1
111	LF L5/S1, TLIF L5/S1	LF L4-S1, TLIF L4-S1
112	LF L5/S1, TLIF L5/S1	LF L4-S1, TLIF L4-S1
113	LF L1-S1, TLIF L2/3 L5/S1	no surgery
114	craniocaudal adjacent segment instrumentation L3/4 and L5/S1, TLIF L3/4 and L5/S1	no surgery
115	LF L4-S1, TLIF L4-S1	LF L4-S1, TLIF L4-S1
116	LF L4-S1, TLIF L4-S1	LF L4-S1, TLIF L4-S1
ALIF - anterior lumbar interbody fusion; L - lumbar vertebrae; LF - lumbar fusion Th - thoracic vertebrae; TLIF - transforaminal lumbar interbody fusion; Dec - decompression
